# Supplementary material for: Comparative evaluation of the web-based contiguous cartogram generation tool go-cart.io
Source: PLoS One. 2024 May 8;19(5):e0298192. doi: 10.1371/journal.pone.0298192 (PMC11078394; doi:10.1371/journal.pone.0298192)
Supplement: S1 Text — (TXT) [file pone.0298192.s006.txt]

The data and analysis scripts that support the findings of this study are available at https://figshare.com/s/592d9e8dcf5aa933d800.
